# Supplementary material for: Application of human liver organoids as a patient-derived primary model for HBV infection and related hepatocellular carcinoma
Source: eLife. 2021 Jul 30;10:e60747. doi: 10.7554/eLife.60747 (PMC8384419; doi:10.7554/eLife.60747)
Supplement: Figure 3—source data 3. [file elife-60747-fig3-data3.xlsx]

## Sheet: Blad1
HBeAg
neg	neg	positive	HepG2.2.15	HI	hD20 - mycludex	hD20+myrcludex	hD1- myrcludex	hD1+ myrcludex
1	0.91283	57.5794	63.1146	1.15009	7.50214	2.8348	8.79826	1.61988
